# Supplementary material for: Transcriptomics explores the potential of flavonoid in non-medicinal parts of Saposhnikovia divaricata (Turcz.) Schischk
Source: Front Plant Sci. 2023 Feb 27;14:1067920. doi: 10.3389/fpls.2023.1067920 (PMC10010146; doi:10.3389/fpls.2023.1067920)
Supplement: Supplementary file 2 [file Table_1.xlsx]

## Sheet: Sheet1
Gene_ID	Length	Trans_ID	Annotation	Name	swissprot_description	GO_Term	NOG	KOEntry	KODescription	EC	KEGG_Pathway	Pfam_description	root_1_count	root_2_count	root_3_count	leaf_1_count	leaf_2_count	leaf_3_count	root_1_TPM	root_2_TPM	root_3_TPM	leaf_1_TPM	leaf_2_TPM	leaf_3_TPM	root_mean_TPM	leaf_mean_TPM	log2FC	regulation	pvalue	FDR	significant
TRINITY_DN18872_c0_g1	1585	TRINITY_DN18872_c0_g1_i1	conium polyketide synthase 1 [Conium maculatum]	CHS2	Chalcone synthase 2 OS=Daucus carota GN=CHS2 PE=2 SV=1	GO:0009715(chalcone biosynthetic process);GO:0016210(naringenin-chalcone synthase activity);GO:0034081(polyketide synthase complex);GO:1901696(cannabinoid biosynthetic process)	COG3424(synthase)	K00660	chalcone synthase	EC:2.3.1.74	nnu00941(Flavonoid biosynthesis);nnu04712(Circadian rhythm - plant)	V7CJF3.1 PF00195.17;Chal_sti_synt_N;	0	0	0	275	273	292	0	0	0	6.08	6.05	6.53	0	6.22	-11.1555	down	6.22566e-165	6.63464e-164	yes
TRINITY_DN16556_c0_g2	1454	TRINITY_DN16556_c0_g2_i1;TRINITY_DN16556_c0_g2_i2;TRINITY_DN16556_c0_g2_i3;TRINITY_DN16556_c0_g2_i4	conium polyketide synthase 5 [Conium maculatum]	CHS1	Chalcone synthase 1 OS=Daucus carota GN=CHS1 PE=2 SV=1	GO:0009715(chalcone biosynthetic process);GO:0016210(naringenin-chalcone synthase activity);GO:0034081(polyketide synthase complex);GO:1901696(cannabinoid biosynthetic process)	COG3424(synthase)	K00660	chalcone synthase	EC:2.3.1.74	nta00941(Flavonoid biosynthesis);nta04712(Circadian rhythm - plant)	A0A0B0M5L9.1 PF00195.17;Chal_sti_synt_N;	3	2	4	4252	4225.99	4500	0.11	0.06	0.13	104.56	104.22	112.03	0.1	106.94	-10.4846	down	0	0	yes
TRINITY_DN21607_c0_g4	1901	TRINITY_DN21607_c0_g4_i1	PREDICTED: 4-coumarate--CoA ligase-like 9 [Daucus carota subsp. sativus]	4CLL9	4-coumarate--CoA ligase-like 9 OS=Arabidopsis thaliana GN=4CLL9 PE=1 SV=2	GO:0004321(fatty-acyl-CoA synthase activity);GO:0005515(protein binding);GO:0005524(ATP binding);GO:0005777(peroxisome);GO:0009695(jasmonic acid biosynthetic process);GO:0009850(auxin metabolic process);GO:0009851(auxin biosynthetic process);GO:0016207(4-coumarate-CoA ligase activity);GO:0016874(ligase activity);GO:0031408(oxylipin biosynthetic process)	COG0318(Amp-dependent synthetase and ligase)	K10526	OPC-8:0 CoA ligase 1	EC:6.2.1.-	sly00592(alpha-Linolenic acid metabolism)	A0A061EE96.1 PF00501.26;AMP-binding;	168	168	161	1591	1505	1499	4.65	3.74	3.86	28.43	26.99	27.12	4.08	27.51	-3.25628	down	0	0	yes
TRINITY_DN18261_c1_g1	1188	TRINITY_DN18261_c1_g1_i1	cinnamate 4-hydroxylase [Angelica gigas]	CYP73A10	Trans-cinnamate 4-monooxygenase OS=Petroselinum crispum GN=CYP73A10 PE=2 SV=1	GO:0005506(iron ion binding);GO:0005515(protein binding);GO:0005576(extracellular region);GO:0005774(vacuolar membrane);GO:0005783(endoplasmic reticulum);GO:0005794(Golgi apparatus);GO:0005886(plasma membrane);GO:0006744(ubiquinone biosynthetic process);GO:0009416(response to light stimulus);GO:0009505(plant-type cell wall);GO:0009506(plasmodesma);GO:0009555(pollen development);GO:0009611(respons…	COG2124(Cytochrome p450)	K00487	trans-cinnamate 4-monooxygenase (C4H)	EC:1.14.13.11	mdm00360(Phenylalanine metabolism);mdm00130(Ubiquinone and other terpenoid-quinone biosynthesis);mdm00940(Phenylpropanoid biosynthesis);mdm00945(Stilbenoid, diarylheptanoid and gingerol biosynthesis);mdm00941(Flavonoid biosynthesis)	A0A0D3EVK5.1 PF00067.20;p450;	421.03	514.71	473.51	71.27	43.11	46.15	19.97	19.71	19.45	2.24	1.36	1.47	19.71	1.69	3.08595	up	6.4675e-114	5.07664e-113	yes
TRINITY_DN6854_c0_g1	623	TRINITY_DN6854_c0_g1_i1	hypothetical protein DCAR_006460 [Daucus carota subsp. sativus]	CYP98A1	Cytochrome P450 98A1 OS=Sorghum bicolor GN=CYP98A1 PE=2 SV=1	GO:0016020(membrane);GO:0016709(oxidoreductase activity, acting on paired donors, with incorporation or reduction of molecular oxygen, NAD(P)H as one donor, and incorporation of one atom of oxygen);GO:0044550(secondary metabolite biosynthetic process)	COG2124(Cytochrome p450)	K20623	typhasterol/6-deoxotyphasterol 2alpha-hydroxylase	-	egu00905(Brassinosteroid biosynthesis)	A0A0A0LCL6.1 PF00067.20;p450;	25	27	17	0	0	0	2.73	2.41	1.6	0	0	0	2.25	0	7.51068	up	2.30919e-15	5.00367e-15	yes
TRINITY_DN16976_c1_g2	961	TRINITY_DN16976_c1_g2_i1	PREDICTED: auxin-responsive protein IAA4-like [Daucus carota subsp. sativus]	IAA4	Auxin-responsive protein IAA4 OS=Arabidopsis thaliana GN=IAA4 PE=1 SV=2	GO:0003677(DNA binding);GO:0003700(DNA binding transcription factor activity);GO:0005515(protein binding);GO:0005622(intracellular);GO:0005634(nucleus);GO:0006351(transcription, DNA-templated);GO:0006355(regulation of transcription, DNA-templated);GO:0006417(regulation of translation);GO:0009733(response to auxin);GO:0009734(auxin-activated signaling pathway);GO:0043565(sequence-specific DNA bind…	ENOG410YIDV(auxin-induced protein)	K14484	auxin-responsive protein IAA	-	vvi04075(Plant hormone signal transduction)	G9HPV2.1 PF02309.14;AUX_IAA;	0	0	1	105	59	58	0	0	0.05	4.36	2.45	2.44	0.02	3.08	-7.38243	down	3.06085e-30	9.56277e-30	yes
TRINITY_DN16894_c0_g12	1116	TRINITY_DN16894_c0_g12_i1	PREDICTED: auxin-responsive protein IAA16-like [Daucus carota subsp. sativus]	IAA16	Auxin-responsive protein IAA16 OS=Arabidopsis thaliana GN=IAA16 PE=1 SV=1	GO:0003700(DNA binding transcription factor activity);GO:0005515(protein binding);GO:0005634(nucleus);GO:0006351(transcription, DNA-templated);GO:0006355(regulation of transcription, DNA-templated);GO:0009733(response to auxin);GO:0009734(auxin-activated signaling pathway)	ENOG410YEC3(Aux IAA proteins are short-lived transcriptional factors that function as repressors of early auxin response genes at low auxin concentrations. Repression is thought to result from the interaction with auxin response factors (ARFs), proteins that bind to the auxin-responsive promoter element (AuxRE). Formation of heterodimers with ARF proteins may alter their ability to modulate early…	K14484	auxin-responsive protein IAA	-	nnu04075(Plant hormone signal transduction)	A0A0D2T3V1.1 PF02309.14;AUX_IAA;	2	1	4	147	115	109	0.1	0.04	0.18	5.01	3.93	3.76	0.11	4.23	-5.70271	down	1.10925e-53	4.95503e-53	yes
TRINITY_DN18191_c0_g3	921	TRINITY_DN18191_c0_g3_i1;TRINITY_DN18191_c0_g3_i2	PREDICTED: auxin-responsive protein IAA7-like [Daucus carota subsp. sativus]	IAA14	Auxin-responsive protein IAA14 OS=Arabidopsis thaliana GN=IAA14 PE=1 SV=2	GO:0003700(DNA binding transcription factor activity);GO:0005515(protein binding);GO:0005634(nucleus);GO:0006351(transcription, DNA-templated);GO:0006355(regulation of transcription, DNA-templated);GO:0009733(response to auxin);GO:0009734(auxin-activated signaling pathway);GO:0010102(lateral root morphogenesis);GO:0016021(integral component of membrane);GO:0045892(negative regulation of transcrip…	ENOG410YEC3(Aux IAA proteins are short-lived transcriptional factors that function as repressors of early auxin response genes at low auxin concentrations. Repression is thought to result from the interaction with auxin response factors (ARFs), proteins that bind to the auxin-responsive promoter element (AuxRE). Formation of heterodimers with ARF proteins may alter their ability to modulate early…	K14484	auxin-responsive protein IAA	-	jcu04075(Plant hormone signal transduction)	A0A0D2T3V1.1 PF02309.14;AUX_IAA;	10	23	14	524	486	496	0.65	1.21	0.78	24.07	22.34	23.15	0.88	23.19	-5.0436	down	4.81321e-219	6.51309e-218	yes
TRINITY_DN15660_c0_g6	638	TRINITY_DN15660_c0_g6_i1	PREDICTED: auxin-responsive protein IAA4-like [Daucus carota subsp. sativus]	IAA4	Auxin-responsive protein IAA4 OS=Arabidopsis thaliana GN=IAA4 PE=1 SV=2	GO:0003677(DNA binding);GO:0003700(DNA binding transcription factor activity);GO:0005515(protein binding);GO:0005622(intracellular);GO:0005634(nucleus);GO:0006351(transcription, DNA-templated);GO:0006355(regulation of transcription, DNA-templated);GO:0006417(regulation of translation);GO:0009733(response to auxin);GO:0009734(auxin-activated signaling pathway);GO:0043565(sequence-specific DNA bind…	-	K14484	auxin-responsive protein IAA	-	spen04075(Plant hormone signal transduction)	B9HUN8.2 PF02309.14;AUX_IAA;	8	7	9	294	212	213	0.84	0.6	0.82	22.41	16.12	16.44	0.75	18.32	-4.93235	down	7.34526e-77	4.26985e-76	yes
TRINITY_DN17506_c0_g1	506	TRINITY_DN17506_c0_g1_i1;TRINITY_DN17506_c0_g1_i2	IAA1 [Solanum lycopersicum]	IAA4/5	Auxin-induced protein IAA4 OS=Pisum sativum GN=IAA4/5 PE=1 SV=1	GO:0005515(protein binding)	ENOG410YIDV(auxin-induced protein)	K14484	auxin-responsive protein IAA	-	sly04075(Plant hormone signal transduction)	G9HPV2.1 PF02309.14;AUX_IAA;	2	3	9	101	128	99	0.3	0.37	1.16	12.52	15.1	15.34	0.61	14.32	-4.56431	down	2.97517e-42	1.13617e-41	yes
TRINITY_DN19367_c0_g4	1114	TRINITY_DN19367_c0_g4_i1	PREDICTED: auxin-responsive protein IAA26-like [Daucus carota subsp. sativus]	IAA26	Auxin-responsive protein IAA26 OS=Arabidopsis thaliana GN=IAA26 PE=1 SV=2	GO:0003700(DNA binding transcription factor activity);GO:0005515(protein binding);GO:0005634(nucleus);GO:0006351(transcription, DNA-templated);GO:0006355(regulation of transcription, DNA-templated);GO:0009733(response to auxin);GO:0009734(auxin-activated signaling pathway)	ENOG410YI31(Aux IAA proteins are short-lived transcriptional factors that function as repressors of early auxin response genes at low auxin concentrations)	K14484	auxin-responsive protein IAA	-	pvu04075(Plant hormone signal transduction)	V7BZR6.1 PF02309.14;AUX_IAA;	60	68	75	8	9	2	3.07	2.81	3.33	0.27	0.31	0.07	3.07	0.22	3.34393	up	4.15143e-22	1.08683e-21	yes
TRINITY_DN17535_c0_g5	462	TRINITY_DN17535_c0_g5_i1	hypothetical protein DCAR_023070 [Daucus carota subsp. sativus]	IAA9	Auxin-responsive protein IAA9 OS=Arabidopsis thaliana GN=IAA9 PE=1 SV=1	GO:0003700(DNA binding transcription factor activity);GO:0005634(nucleus);GO:0006351(transcription, DNA-templated);GO:0006355(regulation of transcription, DNA-templated);GO:0009733(response to auxin);GO:0009734(auxin-activated signaling pathway);GO:0043565(sequence-specific DNA binding)	ENOG410YEX5(auxin-responsive protein)	K14484	auxin-responsive protein IAA	-	cit04075(Plant hormone signal transduction)	V4SHV6.1 PF02309.14;AUX_IAA;	19	13	26	0	0	0	3.29	1.87	3.88	0	0	0	3.01	0	7.27178	up	1.32776e-12	2.62654e-12	yes
TRINITY_DN15428_c0_g1	785	TRINITY_DN15428_c0_g1_i1	PREDICTED: auxin-induced protein IAA6-like [Daucus carota subsp. sativus]	AUX22	Auxin-induced protein AUX22 OS=Glycine max GN=AUX22 PE=2 SV=1	GO:0003700(DNA binding transcription factor activity);GO:0005515(protein binding);GO:0005634(nucleus);GO:0006351(transcription, DNA-templated);GO:0006355(regulation of transcription, DNA-templated);GO:0009630(gravitropism);GO:0009638(phototropism);GO:0009733(response to auxin);GO:0009734(auxin-activated signaling pathway);GO:0080086(stamen filament development)	ENOG4111813(Aux IAA proteins are short-lived transcriptional factors that function as repressors of early auxin response genes at low auxin concentrations. Repression is thought to result from the interaction with auxin response factors (ARFs), proteins that bind to the auxin-responsive promoter element (AuxRE). Formation of heterodimers with ARF proteins may alter their ability to modulate early…	K14484	auxin-responsive protein IAA	-	rcu04075(Plant hormone signal transduction)	B9RUV9.1 PF02309.14;AUX_IAA;	0	0	1	279	262	268	0	0	0.07	15.42	14.47	14.99	0.02	14.96	-9.24526	down	1.72937e-158	1.78271e-157	yes
TRINITY_DN21291_c0_g8	394	TRINITY_DN21291_c0_g8_i1	PREDICTED: auxin transporter-like protein 4 [Daucus carota subsp. sativus]	AUX1	Auxin transporter protein 1 OS=Arabidopsis thaliana GN=AUX1 PE=1 SV=1	GO:0003333(amino acid transmembrane transport);GO:0005886(plasma membrane);GO:0015171(amino acid transmembrane transporter activity)	COG0814(amino acid transport)	K13946	auxin influx carrier (AUX1 LAX family)	-	thj04075(Plant hormone signal transduction)	W1PPM7.1 PF01490.16;Aa_trans;	24.16	29	27	0	0	0	5.54	5.61	5.34	0	0	0	5.5	0	7.71922	up	9.65648e-19	2.32951e-18	yes
TRINITY_DN17520_c0_g3	497	TRINITY_DN17520_c0_g3_i1;TRINITY_DN17520_c0_g3_i2;TRINITY_DN17520_c0_g3_i3	ADP-ribosylation factor 2-like isoform X1 [Cucurbita moschata]	ARF	ADP-ribosylation factor 2 OS=Oryza sativa subsp. japonica GN=ARF PE=2 SV=2	GO:0005886(plasma membrane);GO:0006810(transport);GO:0022857(transmembrane transporter activity)	COG1100(GTP-binding Protein)	K07937	ADP-ribosylation factor 1	-	cpap04144(Endocytosis)	A0A078D2I6.1 PF00025.19;Arf;	2	6	10.01	163.11	178.16	136.15	0.48	1.02	1.92	23.45	25.91	19.61	1.14	22.99	-4.75241	down	1.33562e-60	6.47617e-60	yes
TRINITY_DN15870_c3_g2	637	TRINITY_DN15870_c3_g2_i1;TRINITY_DN15870_c3_g2_i2	hypothetical protein EUTSA_v10019096mg [Eutrema salsugineum]	ARF1	ADP-ribosylation factor 1 OS=Daucus carota GN=ARF1 PE=2 SV=2	GO:0005886(plasma membrane);GO:0006810(transport);GO:0022857(transmembrane transporter activity)	COG1100(GTP-binding Protein)	K07937	ADP-ribosylation factor 1	-	eus04144(Endocytosis)	W5ADY6.1 PF00025.19;Arf;	10	14	9	229.82	269	214	1.06	1.25	0.9	17.93	20.85	16.89	1.07	18.56	-4.46932	down	1.28722e-87	8.25795e-87	yes
TRINITY_DN22318_c1_g1	4906	TRINITY_DN22318_c1_g1_i1;TRINITY_DN22318_c1_g1_i10;TRINITY_DN22318_c1_g1_i11;TRINITY_DN22318_c1_g1_i2;TRINITY_DN22318_c1_g1_i3;TRINITY_DN22318_c1_g1_i4;TRINITY_DN22318_c1_g1_i5;TRINITY_DN22318_c1_g1_i6;TRINITY_DN22318_c1_g1_i7;TRINITY_DN22318_c1_g1_i8;TRINITY_DN22318_c1_g1_i9	PREDICTED: auxin response factor 5 [Daucus carota subsp. sativus]	ARF5	Auxin response factor 5 OS=Arabidopsis thaliana GN=ARF5 PE=1 SV=3	GO:0003700(DNA binding transcription factor activity);GO:0005515(protein binding);GO:0005634(nucleus);GO:0006351(transcription, DNA-templated);GO:0006355(regulation of transcription, DNA-templated);GO:0009733(response to auxin);GO:0009734(auxin-activated signaling pathway);GO:0009793(embryo development ending in seed dormancy);GO:0009908(flower development);GO:0009942(longitudinal axis specificat…	ENOG410Y913(auxin response factor)	K14486	auxin response factor	-	tcc04075(Plant hormone signal transduction)	A0A061FD42.1 PF02309.14;AUX_IAA;	1214	1524	1472	151	187	154	26.03	22.2	24.71	1.4	1.96	3.6	24.31	2.32	3.04471	up	#NUM!	#NUM!	yes
TRINITY_DN20451_c0_g1	830	TRINITY_DN20451_c0_g1_i1	hypothetical protein DCAR_004039 [Daucus carota subsp. sativus]	ARF3	Auxin response factor 3 OS=Arabidopsis thaliana GN=ARF3 PE=1 SV=2	GO:0003677(DNA binding);GO:0003700(DNA binding transcription factor activity);GO:0005634(nucleus);GO:0006351(transcription, DNA-templated);GO:0006355(regulation of transcription, DNA-templated);GO:0009733(response to auxin);GO:0009734(auxin-activated signaling pathway);GO:0009850(auxin metabolic process);GO:0010050(vegetative phase change);GO:0010158(abaxial cell fate specification);GO:0010582(fl…	ENOG410YC80(auxin response factor)	K14486	auxin response factor	-	sind04075(Plant hormone signal transduction)	S8EFZ1.1 PF02362.19;B3;	251	348	266	2	0	0	18.54	20.89	17.01	0.1	0	0	18.81	0.03	8.4582	up	4.18714e-143	3.94669e-142	yes
TRINITY_DN19267_c0_g2	1966	TRINITY_DN19267_c0_g2_i1;TRINITY_DN19267_c0_g2_i2;TRINITY_DN19267_c0_g2_i3	PREDICTED: shikimate O-hydroxycinnamoyltransferase [Daucus carota subsp. sativus]	HST	Shikimate O-hydroxycinnamoyltransferase OS=Nicotiana tabacum GN=HST PE=1 SV=1	GO:0005515(protein binding);GO:0005737(cytoplasm);GO:0005829(cytosol);GO:0009809(lignin biosynthetic process);GO:0009963(positive regulation of flavonoid biosynthetic process);GO:0010252(auxin homeostasis);GO:0016020(membrane);GO:0016740(transferase activity);GO:0047172(shikimate O-hydroxycinnamoyltransferase activity);GO:0047205(quinate O-hydroxycinnamoyltransferase activity);GO:0071555(cell wal…	ENOG410XNR7(BAHD family acyltransferase)	K13065	shikimate O-hydroxycinnamoyltransferase	EC:2.3.1.133	nto00940(Phenylpropanoid biosynthesis);nto00945(Stilbenoid, diarylheptanoid and gingerol biosynthesis);nto00941(Flavonoid biosynthesis)	K4CB47.1 PF02458.13;Transferase;	254.68	325.11	305.31	3411.2	3303.93	3311.4	6.98	7.14	7.28	59.96	58.42	58.71	7.13	59.03	5.0363	down	0	0	yes
TRINITY_DN16210_c0_g1	1420	TRINITY_DN16210_c0_g1_i1;TRINITY_DN16210_c0_g1_i2;TRINITY_DN16210_c0_g1_i3;TRINITY_DN16210_c0_g1_i4	flavanone 3 beta-hydroxylase [Aethusa cynapium]	FHT	Flavanone 3-dioxygenase OS=Petroselinum crispum GN=FHT PE=1 SV=1	GO:0009416(response to light stimulus);GO:0009813(flavonoid biosynthetic process);GO:0045486(naringenin 3-dioxygenase activity)	COG3491(2OGFe(II) oxygenase)	K00475	naringenin 3-dioxygenase	EC:1.14.11.9	vvi00941(Flavonoid biosynthesis)	A0A0D2TXZ6.1 PF14226.4;DIOX_N;	6	4	2	634	677	721	0.51	0.15	0.08	19.44	20.85	23.68	0.25	21.32	9.64603	down	0	0	yes
TRINITY_DN1651_c0_g1	912	TRINITY_DN1651_c0_g1_i1	PREDICTED: putative caffeoyl-CoA O-methyltransferase At1g67980 [Daucus carota subsp. sativus]	-	Caffeoyl-CoA O-methyltransferase OS=Populus kitakamiensis PE=2 SV=1	GO:0005737(cytoplasm);GO:0005829(cytosol);GO:0008171(O-methyltransferase activity);GO:0009809(lignin biosynthetic process);GO:0032259(methylation);GO:0042409(caffeoyl-CoA O-methyltransferase activity);GO:0046872(metal ion binding)	COG4122(O-methyltransferase)	K00588	caffeoyl-CoA O-methyltransferase	EC:2.1.1.104	sly00360(Phenylalanine metabolism);sly00940(Phenylpropanoid biosynthesis);sly00945(Stilbenoid, diarylheptanoid and gingerol biosynthesis);sly00941(Flavonoid biosynthesis)	K4CVP2.1 PF01596.15;Methyltransf_3;	0	0	0	153	151	151	0	0	0	6.83	6.74	6.82	0	6.8	1.72661	down	1.37078e-91	9.0666e-91	yes
TRINITY_DN15301_c0_g1	1542	TRINITY_DN15301_c0_g1_i1	PREDICTED: acetyl-CoA-benzylalcohol acetyltransferase-like [Daucus carota subsp. sativus]	BEAT	Acetyl-CoA-benzylalcohol acetyltransferase OS=Clarkia breweri GN=BEAT PE=1 SV=1	GO:0005737(cytoplasm);GO:0009735(response to cytokinin);GO:0016740(transferase activity)	ENOG41113XM(Transferase family)	K13065	shikimate O-hydroxycinnamoyltransferase	EC:2.3.1.133	cann00940(Phenylpropanoid biosynthesis);cann00945(Stilbenoid, diarylheptanoid and gingerol biosynthesis);cann00941(Flavonoid biosynthesis)	M1AXR6.1 PF02458.13;Transferase;	2813	3548	3020	256	305	338	98.56	100.05	91.66	5.85	6.99	7.82	96.76	6.89	3.33145	up	0	0	yes
TRINITY_DN21238_c0_g2	932	TRINITY_DN21238_c0_g2_i1	PREDICTED: acylsugar acyltransferase 3-like [Daucus carota subsp. sativus]	ACT	Vinorine synthase OS=Rauvolfia serpentina GN=ACT PE=1 SV=2	GO:0005737(cytoplasm);GO:0016740(transferase activity);GO:0016747(transferase activity, transferring acyl groups other than amino-acyl groups)	-	K13065	shikimate O-hydroxycinnamoyltransferase	EC:2.3.1.133	han00940(Phenylpropanoid biosynthesis);han00945(Stilbenoid, diarylheptanoid and gingerol biosynthesis);han00941(Flavonoid biosynthesis)	M1ABL2.1 PF02458.13;Transferase;	33	47	46	0	0	0	2.1	2.43	2.54	0	0	0	2.36	0	8.36762	up	8.86048e-27	2.58508e-26	yes
TRINITY_DN18362_c1_g2	1149	TRINITY_DN18362_c1_g2_i1	PREDICTED: salutaridinol 7-O-acetyltransferase-like [Daucus carota subsp. sativus]	CER26	Protein ECERIFERUM 26 OS=Arabidopsis thaliana GN=CER26 PE=2 SV=1	GO:0005575(cellular_component);GO:0010025(wax biosynthetic process);GO:0016740(transferase activity);GO:0016747(transferase activity, transferring acyl groups other than amino-acyl groups);GO:0042759(long-chain fatty acid biosynthetic process)	ENOG410YGZI(Transferase Family)	K13065	shikimate O-hydroxycinnamoyltransferase	EC:2.3.1.133	mcha00940(Phenylpropanoid biosynthesis);mcha00945(Stilbenoid, diarylheptanoid and gingerol biosynthesis);mcha00941(Flavonoid biosynthesis)	B9GYP2.2 PF02458.13;Transferase;	0	0	0	95	58	61	0	0	0	3.12	1.91	2.03	0	2.35	-9.18549	down	3.65001e-34	1.22744e-33	yes
TRINITY_DN14445_c0_g1	1370	TRINITY_DN14445_c0_g1_i1	PREDICTED: protein ECERIFERUM 1 [Daucus carota subsp. sativus]	CER2	Protein ECERIFERUM 1 OS=Arabidopsis thaliana GN=CER2 PE=1 SV=1	GO:0005634(nucleus);GO:0005783(endoplasmic reticulum);GO:0009555(pollen development);GO:0010025(wax biosynthetic process);GO:0016740(transferase activity);GO:0016747(transferase activity, transferring acyl groups other than amino-acyl groups);GO:0042761(very long-chain fatty acid biosynthetic process);GO:0071555(cell wall organization)	ENOG410YCVD(Transferase family)	K13065	shikimate O-hydroxycinnamoyltransferase	EC:2.3.1.133	pvu00940(Phenylpropanoid biosynthesis);pvu00945(Stilbenoid, diarylheptanoid and gingerol biosynthesis);pvu00941(Flavonoid biosynthesis)	M5XQ19.1 PF02458.13;Transferase;	0	0	0	167	114	180	0	0	0	4.4	3.01	4.8	0	4.07	-10.2903	down	8.56929e-66	4.41844e-65	yes
TRINITY_DN2046_c0_g1	1341	TRINITY_DN2046_c0_g1_i1	PREDICTED: acetyl-CoA-benzylalcohol acetyltransferase-like [Juglans regia]	BEAT	Acetyl-CoA-benzylalcohol acetyltransferase OS=Clarkia breweri GN=BEAT PE=1 SV=1	GO:0005737(cytoplasm);GO:0009735(response to cytokinin);GO:0016740(transferase activity)	ENOG41113XM(Transferase family)	K13065	shikimate O-hydroxycinnamoyltransferase	EC:2.3.1.133	cpap00940(Phenylpropanoid biosynthesis);cpap00945(Stilbenoid, diarylheptanoid and gingerol biosynthesis);cpap00941(Flavonoid biosynthesis)	B9ICS5.2 PF02458.13;Transferase;	1	0	1	176	164	209	0.04	0	0.04	4.76	4.45	5.72	0.03	4.98	-7.8995	down	1.85743e-91	1.2262e-90	yes
TRINITY_DN22381_c1_g3	1014	TRINITY_DN22381_c1_g3_i1;TRINITY_DN22381_c1_g3_i10;TRINITY_DN22381_c1_g3_i11;TRINITY_DN22381_c1_g3_i2;TRINITY_DN22381_c1_g3_i3;TRINITY_DN22381_c1_g3_i4;TRINITY_DN22381_c1_g3_i5;TRINITY_DN22381_c1_g3_i6;TRINITY_DN22381_c1_g3_i7;TRINITY_DN22381_c1_g3_i8;TRINITY_DN22381_c1_g3_i9	PREDICTED: caffeoyl-CoA O-methyltransferase [Daucus carota subsp. sativus]	-	Caffeoyl-CoA O-methyltransferase OS=Petroselinum crispum PE=1 SV=1	GO:0005634(nucleus);GO:0005829(cytosol);GO:0008171(O-methyltransferase activity);GO:0009805(coumarin biosynthetic process);GO:0009809(lignin biosynthetic process);GO:0032259(methylation);GO:0042409(caffeoyl-CoA O-methyltransferase activity);GO:0046686(response to cadmium ion);GO:0046872(metal ion binding)	COG4122(O-methyltransferase)	K00588	caffeoyl-CoA O-methyltransferase	EC:2.1.1.104	sot00360(Phenylalanine metabolism);sot00940(Phenylpropanoid biosynthesis);sot00945(Stilbenoid, diarylheptanoid and gingerol biosynthesis);sot00941(Flavonoid biosynthesis)	A9PEZ1.1 PF01596.15;Methyltransf_3;	1329.97	1628.91	1496	172.72	182.15	143.41	92.05	90.51	87.34	11.05	12.77	11.97	89.97	11.93	3.10969	up	0	0	yes
TRINITY_DN19466_c0_g3	1552	TRINITY_DN19466_c0_g3_i1;TRINITY_DN19466_c0_g3_i10;TRINITY_DN19466_c0_g3_i11;TRINITY_DN19466_c0_g3_i12;TRINITY_DN19466_c0_g3_i13;TRINITY_DN19466_c0_g3_i2;TRINITY_DN19466_c0_g3_i3;TRINITY_DN19466_c0_g3_i4;TRINITY_DN19466_c0_g3_i5;TRINITY_DN19466_c0_g3_i6;TRINITY_DN19466_c0_g3_i7;TRINITY_DN19466_c0_g3_i8;TRINITY_DN19466_c0_g3_i9	PREDICTED: caffeoyl-CoA O-methyltransferase [Daucus carota subsp. sativus]	-	Caffeoyl-CoA O-methyltransferase OS=Petroselinum crispum PE=1 SV=1	GO:0005634(nucleus);GO:0005829(cytosol);GO:0008171(O-methyltransferase activity);GO:0009805(coumarin biosynthetic process);GO:0009809(lignin biosynthetic process);GO:0032259(methylation);GO:0042409(caffeoyl-CoA O-methyltransferase activity);GO:0046686(response to cadmium ion);GO:0046872(metal ion binding)	COG4122(O-methyltransferase)	K00588	caffeoyl-CoA O-methyltransferase	EC:2.1.1.104	han00360(Phenylalanine metabolism);han00940(Phenylpropanoid biosynthesis);han00945(Stilbenoid, diarylheptanoid and gingerol biosynthesis);han00941(Flavonoid biosynthesis)	A9PEZ1.1 PF01596.15;Methyltransf_3;	6589.99	7955.01	7399	776	680	833	344.16	337.59	336.15	26.94	23.5	29.46	339.3	26.63	3.2113	up	0	0	yes
